# Supplementary material for: Past Traumatic Life Events, Postpartum PTSD, and the Role of Labor Support
Source: Int J Environ Res Public Health. 2023 Jun 4;20(11):6048. doi: 10.3390/ijerph20116048 (PMC10252538; doi:10.3390/ijerph20116048)
Supplement: Supplementary file 1 [file ijerph-20-06048-s001.zip]

Archive with 1 entries (1 files):
- ijerph-2331911-supplementary.pdf
